# Supplementary material for: Multi-parametric thrombus profiling microfluidics detects intensified biomechanical thrombogenesis associated with hypertension and aging
Source: Nat Commun. 2024 Oct 21;15:9067. doi: 10.1038/s41467-024-53069-9 (PMC11494109; doi:10.1038/s41467-024-53069-9)
Supplement: Supplementary file 4 — Source data [file 41467_2024_53069_MOESM4_ESM.xlsx]

## Sheet: Figure 1
1g												1h											1i								1j
Time (s)	Plt (set 1)	Fg	VWF	P-sel		Plt (set 2)	PS	E+αIIbβ3	Act. αIIbβ3			Plt	Fg	VWF	P-sel	PS	E+ αIIbβ3	Act. αIIbβ3	Plt (>6 h)	Plt (refri.)			Fg	VWF	P-sel	PS	E+ αIIbβ3	Act. αIIbβ3			Asp. 2X	Clo. 2X	Asp.+Clo. 2X	Asp.+Clo. 20X	ALBs
0	0	0	0	0		0	0	0	0			339034	119455	152616	190803	35031.5	125756	19289.4	0	0			27.3737	34.9729	43.7236	11.985	43.0236	6.5993			123.315	118.15	124.945	121.889	75.242
15	143.481	1563.15	339.601	0		1198.02	0	0	0			109331	94296.7	120505	89141.6	18089.6	217523	20353.1	0	0			24.4436	31.2374	23.1073	4.3492	52.2983	4.8934			99.6839	88.4525	83.8113	82.8331	62.453
30	10018.7	3263.44	590.31	147.726		6132.05	0	36.507	0			579077	62474.3	56970.7	49877.2	85835.4	315504	39374.2	0	0			16.2759	14.8421	12.9941	0	82.9928	10.3573			95.8754	91.7653	90.6521	91.6541	79.6534
45	17321.1	6083.76	1419.59	605.368		9509.18	0	181.686	0			265796	27550.3	20667.3	49020.6	124594	598813	102966	0	0			25.1991	18.9034	44.837	0	88.7739	15.2646							88.542
60	32122.9	13197	3105.77	905.906		11506.2	0	219.893	0			46174	54268.1	130668	178569	38157.1	462577	112671					10.7208	25.8139	35.277	0	47.5197	11.5745							55.8764
75	47656.8	11035.3	7078.33	2059.75		13020.1	0	403.277	0			8236	56478.4	259728	141123	58193	92869.6	30728.6					7.2595	33.3842	18.1393	8.35416	42.2667	13.9852
90	82508.2	18569	10387	6264.25		16123.4	0	1576.63	0			219360	163164	257579	107870	32286.8	36550.1	1810.95					31.0669	49.044	20.5388	22.8711	67.317	1.28283
105	105154	24000	16097.5	11347.2		22371.2	0	1204.77	0			154699	155468	312739	186690	4420.35	9757.06	0					8.54822	48.4395	28.916	4.78668	27.4707	0
120	123825	20351.1	24763.6	18146.1		27829.7	0	2272.84	1458.25			272948	22312.7	33439.1	32698.2	89038.5	142785	10579					14.3768	21.5458	21.0685	20.7739	86.6157	7.49388
135	129008	22989.6	30361.5	24319		35969.2	0	3627.04	1655.57			402741	22765.2	78972.9	70522	36949.7	232492	21284.4					12.4895	43.3264	38.6901	12.8263	80.705	7.38847
150	140938	24792.8	35021.7	26996.6		46539.9	0	7797.42	1790.6			190260	18088.4	29131	24233.1	28446	114385	7125.8					40.8501	58.2503	56.6529	15.8447	63.7134	3.96915
165	158163	29385.3	47206.1	31394.2		63967.2	0	10213.8	2613.32			321179	61538.1	87750.4	85344	13133.9	78501.7	30011.2					22.1898	20.0924	29.573	7.77046	46.4443	11.9539
180	179771	29331.3	55910.7	45553.7		76234.5	0	14165.2	3718.71			275996	31148.8	28204.7	41513	9788.16	43661.2	9732.48					11.3306	39.1432	34.5755	10.598	47.2735	10.5377
195	196884	31749.4	61030.9	51777.9		95688.5	0	17635.2	4013.37			140698	51388.5	177529	156812	21867.8	261605	32480.9					30.3938	49.1853	49.4276	6.72167	80.4115	9.98389
210	231424	35920.9	67006	59240.4		114604	0	21064.4	4397.91			146861	145936	236163	237326	20230.9	94373.6	16798.8					29.6565	52.0759	40.608	14.5478	67.8628	12.0798
225	251791	39709.9	70708.4	64227.2		148504	0	24764.6	8133.81			436384	96657.2	257060	143613	174119	445186	7043.98					28.8663	76.7701	42.8894	4.65693	37.9274	6.33109
240	268768	52334.5	80435.8	72803.2		173978	0	29742.7	8773.08			399886	87550.8	153737	119881	62584.8	91940.2	203.76					53.3428	55.84	39.1917	27.6072	70.5859	1.11685
255	293086	66318.8	92473.6	84306.2		196308	0	32100.9	11356.5			161721	164162	171847	120612	5054.85	41168.2	6872.07					30.3853	71.5649	77.18	42.8564	62.9582	0.139529
270	315169	77641.3	107836	93534.4		214917	0	36184.7	12622.7			100222	71249.2	167809	180976	28277.3	67567.1	20098.8					42.6618	58.6698	53.9173	24.1267	57.6493	17.1487
285	332056	82155.3	120946	99850		240853	0	43735.8	13524.2			187461	62891.3	86490.2	79484	31070	145681	49220.4					38.7019	54.6105	41.7294	11.6199	54.4835	18.408
300	341356	94637.1	111735	98766.8		252561	0	53010.5	14248.5			217141	275235	388372	296766	30682	92712.5	19095.2					19.4671	36.8809	36.6798	17.9243	54.1622	11.1554
315	337924	95694.6	132466	112020		262756	0	58744	15759			469225	54771.9	103767	103201	179798	318111	4745.25					11.777	38.5127	35.1568	39.2122	69.3767	1.03489
330	342416	102398	129691	115931		275984	0	66381	14852.7			132311	23797.4	77821.4	71040.2	14298	30398.6	0					28.2256	34.7947	28.2137	18.0235	38.3192	0
345	352649	100558	128177	122690		285178	0	71665.6	16520.2			226266	49531.1	61058.8	98645.5	68165	62475.9	12606.2					45.4072	39.0926	45.1666	37.7523	34.6014	6.9818
360	356392	96908.9	127159	123672		295042	0	79479.1	19644.3			174892	110419	95063.1	109834	28543.6	103501	0					42.6686	49.3065	53.8048	15.3893	55.8029	0
375	359713	100308	130149	126489		299341	0	79810.1	21343.3			146863	131068	151458	165276	31402.4	87836.5	6507.11					41.9909	47.1368	35.6757	15.5311	43.4423	3.2183
390	362154	101854	130594	130273		302033	2461.34	84343.9	20896.2			382998	48164.2	54066.6	40920.6	43816.7	149452	9315.63					31.8876	38.1509	47.4553	14.2575	48.6302	3.03121
405	360901	101475	131417	137262		308864	3006.41	87198.3	23155.6
420	361066	104548	129030	138128		308103	4204.37	88184.8	24348
435	363074	103676	128038	140350		312258	4298.59	91112.4	25201.3
450	361025	105021	130037	143408		328251	4536.42	95012.5	26232.1
465	362898	106678	130114	143280		320323	6350.96	96396.7	27093.8
480	364861	105663	127865	144396		326296	14440.4	100902	26894.2
495	356485	104554	126806	145816		323139	20032.4	102696	27429.9
510	362765	105244	130736	145234		320051	24039.7	103956	28628
525	359834	106240	130426	146734		322980	31301.8	106462	31610.2
540	361863	106000	131834	146994		321380	37509.5	108576	30684.9
555	360442	105490	131635	147874		323951	34668.6	112584	33116.3

## Sheet: Figure 2
2c										2d									2e																		2f
Concentration (μg/ml)	AK2				Concentration (μg/ml)	NMC4				Concentration (μg/ml)	LJ-P5			Concentration (μg/ml)	152B6				Concentration (μg/ml)	7E9			Concentration (μg/ml)	LJ-134B29			Concentration (μg/ml)	LJ-155B39			Concentration (μg/ml)	Fg inhibitor cocktail						Control					AK2
0.001	90.5004	115.98			0.001	102.681	90.7986			0.0001	99.6322	101.543		0.001	86.6968	66.8614			0.01	96.0822	93.7609		0.1	103.445	106.135		0.1	106.802	104.435		10	6.14648	23.3602				Fg	28.8093	14.3768	24.9913	19.4671	28.2256	19.7555	2.71953	24.6008	3.49735	29.2729
0.01	57.3396	21.6803			0.01	105.274	105.5			0.001	91.7614	87.3766		0.01	38.691	32.6588			0.1	81.0306	68.2475		1	96.1602	89.1802		1	120.293	59.6344		100	0	4.03578	9.5138
0.1	15.6161	9.30383			0.1	85.7275	69.3848			0.01	62.2554	37.0044		0.1	19.4571	16.8608			1	55.6946	54.4548		10	79.8322	80.4049		10	50.9946	73.1476								VWF	67.2188	21.5458	47.1071	36.8809	34.7947	31.4	9.31267	10.9537	14.3933	26.9174
1	13.6703	7.29005	12.1331		0.625	29.9447	28.9655			0.1	7.52245	6.73937		1	11.743	13.6179			5	26.4148	30.4417		50	41.1112	49.3479		50	27.5711	38.5041
5	0	0			1.25	6.71593	7.46422			1	4.34989	6.54776		5	14.7323	14.8344			10	10.5936	14.567		200	44.0718	41.822		200	22.0449	28.1452								P-sel	41.4984	31.3014	32.8346	36.6798	28.1068	32.6377	19.1023	10.4565	19.7771	25.6038
					10	2.02634	0			5	5.3022	6.39125		10	13.8764	14.1571			50	3.43122	6.51749
																			200	3.27712	6.72328																PS	6.0757	26.4847	1.96647	19.0816	26.345	0	1.62593	7.9497	13.5495	12.2671
																			500	5.04223	5
																																					E+αIIbβ3	73.6556	42.2667	81.1087	35.7049	71.0767	23.0368	21.1008	42.3275	27.1679	50.2188
																																					Act. αIIbβ3	7.43994	13.9852	17.8127	6.7643	5.86305	3.95929	3.79107	2.32881	0	1.92858
[truncated: 66 more columns]

## Sheet: Figure 3
3a									3b										3c											3d													3e
Concentration (μg/ml)	7E3			Concentration (μg/ml)	10E5				Concentration (ml-1)	50 nm			Concentration (ml-1)	510 nm						Control				7E3							Control					10E5								Control					PS-CNP 510 nm
1e-05	102.1	101.734		0.0001	80.0371	59.1474			0	100	100		5600	98.4998	100.111				Fg	28.7117	41.9909	31.8876	37.7644	8.48517	27.9416	17.3253	10.7632			Fg	30.3938	28.8663	17.8757	11.3637	26.6849	2.52602	11.7488	7.37675	10.2493	13.3026			Fg	42.6686	18.7117	18.7117	41.9909	31.8876	33.3551
0.0001	75.3221	78.7207		0.005	40.1311	34.8605			28000000000	100.954	102.223		56000	85.7266	55.4755
0.001	49.4958	61.1449		0.05	11.0439	12.5195			84000000000	73.7052	40.7486		560000	17.9795	7.25107				VWF	33.5575	33.5575	47.1368	38.1509	19.8831	11.8473	17.3313	22.3975			VWF	49.1853	46.7701	48.2396	29.295	67.1363	28.1044	30.4584	12.6673	22.8348	42.2488			VWF	49.3065	33.5575	33.5575	47.1368	38.1509	29.7183
0.01	19.5694	14.4123		1	1.00574	0			280000000000	17.5057	14.6489		56000000	0	0	0
1	8.13254	5.40106		5	0	0			1400000000000	8.5632	8.73556		560000000	6.84222	6.93494				P-sel	29.7224	29.7224	35.6757	47.4553	27.8212	34.3339	33.9836	38.2357			P-sel	49.4276	42.8894	43.5174	30.6369	40.6438	55.4626	43.2084	44.5076	21.8617	35.8242			P-sel	53.8048	29.7224	29.7224	35.6757	47.4553	35.8407
10	0.628102	0.516587							7000000000000	0	10.4236		5600000000	32.5041	31.3109
									35000000000000	16.6048	24.5846								PS	15.3893	15.5311	14.2575	31.497	14.1326	17.251	11.927	33.6269			PS	14.6569	27.6072	21.9487	37.7523	37.7523	15.4932	16.1012	22.6639	35.1595	36.0299			PS	15.3893	29.6322	15.5311	14.2575	31.497	23.7196
																			E+αIIbβ3	55.8029	43.4423	48.6302	72.4108	53.3992	54.4324	42.6406	49.7569			E+αIIbβ3	77.9274	70.5859	50.3105	44.6014	34.6014	71.9275	76.0661	40.3019	43.4657	33.753			E+αIIbβ3	55.8029	43.7653	43.4423	48.6302	72.4108	7.85895
																			Act. αIIbβ3	0	3.2183	3.03121	22.3976	0	0	0	18.794			Act. αIIbβ3	6.33109	1.11685	0	6.9818	6.9818	7.75443	0.538614	0	4.96773	4.52783			Act. αIIbβ3	4.76547	10.6521	13.2183	6.03121	24.3976	0
[truncated: 4 more columns]

## Sheet: Figure 4
4a								4b																	4c
≤29	30-39	40-49	50-59	60-69	≥70				Healthy								Hypertensive								Plt	Plt HT	Plt HT aging	Plt aging		Fg	Fg HT	Fg HT aging	Fg aging		VWF	VWF HT	VWF HT aging	VWF aging		P-sel	P-sel HT	P-sel HT aging	P-sel aging		PS	PS HT	PS HT aging	PS aging
0.339034	0.436384	0.080314	0.69931	0.762073	1.23241			0	0	0	0	0	0	0	0	0	0	0	0	0	0	0	0		33.9034	51.9895	84.6371	69.931		27.3737	18.1208	115.657	88.9351		34.9729	49.264	61.1919	28.7231		43.7236	31.6215	66.5312	17.3777		11.985	0.424487	14.3097	0
0.109331	0.399886	0.496134	0.592276	0.45652	0.99158			15	4241.73	143.481	1198.02	0	947.484	4667.93	455.916	2370.5	16394.4	5617.14	5646.09	4522.75	4347.02	5573.81	10408.9		10.9331	49.8532	127.719	45.652		24.4436	23.2588	162.932	25.3537		31.2374	32.7465	53.8346	30.7205		23.1073	15.115	69.919	64.501		4.34922	0	23.4737	25.7622
0.579077	0.161721	0.211867	0.134592	0.93187	0.586526			30	11131.7	10018.7	3132.05	0	9001.48	6965.45	831.225	3807.92	29792.9	17330.4	13022.5	30628	9074.38	8889.24	13129.5		57.9077	71.8339	65.8679	59.2276		16.2759	35.9811	32.8949	30.0192		14.8421	115.604	81.849	33.9905		12.9941	51.2201	21.5292	64.6832		0	12.1323	3.54984	2.97683
0.265796	0.100222	0.246327	0.895203	0.237088	0.84342			45	12134.3	17321.1	4509.19	3144.79	26227.3	14966.7	780.238	6954.47	38320	45993.6	18847.6	48889.6	13857.8	18466.4	17534.6		26.5796	29.4971	53.5125	93.187		25.1991	29.1707	23.6056	34.7071		18.9034	34.9459	67.2612	66.7789		44.837	22.1236	46.1833	35.7322		0	14.7174	7.96645	1.96647
0.046174	0.187461	0.158446	0.199011		0.988019			60	15662	32122.9	6506.16	3940.39	11413.4	38813.6	1240.45	11111.2	54625.6	39495.9	28631.9	69619.8	19459.9	22809.5	21836.7		4.6174	82.9335	74.7177	55.7112		10.7208	47.772	32.8085	44.9913		25.8139	42.4911	45.6801	47.1071		35.277	26.3263	36.4641	62.8346		22.8711	24.7965	11.641	12.8964
0.008236	0.217141	0.382998	0.586526					75	19509.9	47656.8	9020.12	12147.1	40160.9	12582.6	1259.13	10028	77368.4	44809.3	37738.3	80722.2	25495.6	29788.3	31441.8		0.8236	55.4097	66.0087	23.7088		7.25946	32.5198	37.06	37.9148		33.3842	63.9596	57.4481	42.8155		18.1393	48.4772	27.371	32.1775		20.7739	20.5182	25.6583	51.497
0.21936	0.469225	0.276874	0.855829					90	22727.8	82508.2	13123.4	34828.8	72114.3	34786.6	265.737	12981.8	73101	52662.1	49428.7	94565	28883.2	38475.6	40376.2		21.936	43.9856	79.7372	13.4592		31.0669	27.9554	31.1779	12.0334		49.044	25.2399	43.4739	56.2379		20.5388	39.3032	29.8021	46.1586		4.78668	12.0349	36.8182	28.2959
0.154699	0.132311		0.406929					105	27959.4	105154	11371.1	46656.8	87833.6	6692.92	536.572	21982.3	79476.2	82142.7	65529.6	105370	35091.1	66855.4	50738.6		15.4699	56.6497	69.1888	89.5203		12.4895	33.8149	19.6782	83.837		43.3264	39.7819	46.2989	35.2		38.6901	27.5281	50.1889	24.241		15.8447	9.41689	30.5052	17.0475
0.272948	0.226266		0.755219					120	35771.4	123825	17829.7	81432.6	91408.5	8246.56	5027.12	31232.2	83280.8	57815.7	83352	114250	45996.4	84042.3	54255.3		27.2948	49.4369	71.867	19.9011		7.43577	59.3627	34.9999	39.1291		28.2868	42.4585	37.0898	33.8918		23.5309	43.9364	36.7228	28.3334		6.0757	15.624	32.3739	0
0.402741	0.174892							135	44487.7	129008	25969.2	83451.5	108560	12630.2	906.786	26702.9	83256	88405.8	112352	127395	55197.4	100726	71598.4		40.2741		54.3461	58.6526		28.8093		38.0062	64.5545		67.2188		33.7025	56.3671		41.4984		35.0059	80.0065		26.4847		20.3472	0
0.19026								150	49756.8	140938	36539.9	15927.9	159748	6456.03	1695.5	26858.2	83063.4	135794	122548	143494	52639.8	122726	87882.6		19.026		47.6308	85.5829		14.3768		22.6115	34.2752		21.5458		37.4696	29.4144		31.3014		25.1768	42.97		12.8263		43.8045	24.8717
0.321179								165	62781.5	158163	43967.2	20691	186077	3846.08	4297.78	32145.2	88923.5	72277.1	137508	163106	71585.1	138118	96382.5		32.1179		138.152	40.6929		40.8501		41.6348	45.6312		58.2503		56.758	23.7954		56.6529		36.7809	36.0938		7.77046		37.6155	28.4713
0.275996								180	74571.6	179771	56234.5	30572.7	215506	1026.44	2841.71	27738.1	91142.7	128846	146870	195954	82783.5	150501	110098		27.5996		51.893	75.5219		22.1898		52.8238	43.746		20.0924		59.6862	21.7174		29.573		77.2499	33.4975		10.598		8.55867	18.6321
0.140698								195	88695.2	196884	65688.5	17089.2	240286	18712.6	1292.23	33256.3	88999.3	125392	166627	257326	93484.2	175690	119318		14.0698			98.8019		11.3306			30.6092		39.1432			27.2693		34.5755			50.9078		6.72167			15.666
0.146861								210	88597.5	231424	74604.1	18631.1	271396	5076.4	8049.64	46504.9	149210	144107	181654	359613	123713	197461	125978		14.6861					30.3938					49.1853					49.4276					14.5478
0.146863								225	85222.6	251791	88504	14553.1	273816	5386.3	4218.02	58793.9	150826	136868	193571	497974	128007	195972	137465		43.6384					29.6565					52.0759					40.608					4.65693
								240	86978.4	268768	103978	15128.8	258811	1653.01	3638.91	72046.8	169317	146656	207339	643665	138490	210923	148997		39.9886					28.8663					76.7701					42.8894					27.6072
								255	94733.8	293086	116308	16753.9	275688	1028.14	4368.29	87693.4	188434	156461	210343	803337	142111	232122	159109		16.1721					53.3428					55.84					39.1917					42.8564
								270	98473	315169	124917	64888.2	295247	5714.03	16308.9	133572	180995	194982	215440	899713	151528	240484	163301		10.0222					30.3853					71.5649					77.18					24.1267
								285	108455	332056	150853	77646.9	312967	21343.8	17232.8	149866	169436	216563	220474	1048494	161178	291811	146753		18.7461					42.6618					58.6698					53.9173					11.6199
								300	118028	341356	172561	102066	266329	7207.41	25758.8	174944	220744	233529	221368	1249475	173771	293174	199474		21.7141					38.7019					54.6105					41.7294					25.4261
								315	124834	364861	192756	120853	281173	20015	61269.2	189135	152652	247393	214922	1374235	186880	367584	219723		46.9225					22.0836					48.4355					33.014					17.9243
								330	127534	356485	215984	125993	346330	81889.2	112449	31985.4	164024	276280	221601	1615505	197124	438265	225859		13.2311					19.4671					36.8809					36.6798					20.3004
								345	125362	337924	235178	155919	353942	265026	100296	40101.1	163028	309022	226207	1632798	194965	420708	255271		22.6266					17.8757					48.2396					43.5174					59.0816
								360	129641	342416	259341	175413	327713	413572	103809	59515.8	284896	369374	234130	1714674	220891	449060	275131		17.4892					12.503					38.5346					28.2913					26.345
								375	129194	352649	235042	160091	380340	578826	167224	91845.3	297602	404350	234894	1803467	226197	465431	283582		14.6863					44.8007					91.9177					70.0732					8.16625
								390	134625	356392	262033	171172	203262	692807	130992	116051	332380	442322	237340	1932258	242172	494385	302282		38.2998					24.68					43.4417					37.4773					39.2122
								405	132766	359713	268864	93534.1	344269	686702	177333	145862	380319	532475	249125	2125832	252947	488748	315782		27.6874					11.777					38.5127					35.1568					18.0235
								420	126753	362154	268103	79116.6	296213	796953	170756	169919	419526	582519	251008	2292193	260460	542660	332445		8.0314					26.6849					67.1363					70.6438					21.9487
								435	136423	360901	272258	68473.3	192934	743578	172039	233499	461089	660368	251804	2327476	268001	561403	349472		49.6134					28.2256					34.7947					28.1068					16.2952
								450	132854	361066	278251	52169.5	220058	803157	198936	250201	458397	747683	257693	2383145	283688	604222	363120		21.1867					45.4072					39.0926					45.1666					37.7523
								465	122633	363074	280323	79116.6	260493	898624	253144	279768	781567	888792	263541	2194214	289386	623445	378891		24.6327					42.6686					49.3065					53.8048					15.3893
								480	131744	361025	286296	79116.6	260493	859782	263169	290579	891017	876770	277625	2264437	285512	650337	382099		15.8446					18.7117					33.5575					29.7224					14.2575
								495	126744	362898	293139	79116.6	260493	888199	278022	325538	1155658	991426	280710	2352209	319424	634129	405599
								510	125965	362898	290051	79116.6	260493	729735	324240	353558	1148652	788592	291265	2529682	354256	1063471	425075
								525	124854	362898	292980	79116.6	260493	639491	389008	390456	1263322	974870	291458	2594709	391146	1116475	430581
								540	124988	362898	301380	79116.6	260493	556051	379859	415942	1296378	686308	314974	2594709	401227	1152129	437862
[truncated: 56 more columns]

## Sheet: Figure 5
5b																5c																	5d																5f
	Healthy Young			Healthy Aged			Hypertension Young			Hypertension Aged							Healthy Young			Healthy Aged				Hypertension Young			Hypertension Aged							Healthy Young				Healthy Aged			Hypertension Young			Hypertension Aged					Hleathy young
5000	0.932608	0.626879	3.36269	5.0591	4.02732	9.51596	4.67643	5.75328	8.76712	3.72446	7.59858	11.1895	8.38186			5000	15.734	13.9244	8.79858	6.46009	4.64767	6.30339	5.01903	6.36641	5.23227	4.86066	3.42442	4.21049	5.992	3.9025			5000	0.617107	0.325218	0.665279	0.241868	0.166259	2.45269	0.133874	4.15874	1.16015	2.76109	0.364236	4.24159	2.01875			0.3
2500	1.28933	0.819558	3.90353	6.52679	6.56418	10.5973	6.50273	5.91583	8.81978	4.70699	8.57126	11.8433	9.69761			2500	14.3276	12.5479	7.8591	6.34196	4.21413	5.62487	4.71098	6.33526	4.92108	4.97253	3.39704	4.82503	5.43575	3.40885			2500	0.766966	0.480647	0.856498	0.401375	0.186447	3.53308	0.157437	5.17779	2.31702	3.15769	1.33302	5.82678	4.16022			0.3
1250	2.17976	1.07492	6.11533	7.88648	9.43389	10.9583	7.80752	7.75128	9.94203	5.81885	9.30768	12.834	10.6659			1250	13.6296	11.8729	7.23278	5.9523	3.91888	4.59689	4.38166	5.12255	4.28104	4.80685	3.54212	3.46218	5.08136				1250	1.4164	0.647048	1.66219	0.588652	0.350276	5.16744	0.398833	6.99146	4.80656	4.19223	2.29094	7.99827	5.91441			0.32
625	2.65435	1.46742	6.91276	8.36938	9.92131	11.2055	9.19336	9.23888	12.1108	10.2071	10.0584	13.4997	11.3886			625	11.4144	11.4983	6.68947	4.85501	3.59489	4.37663	4.24759	4.50393	4.00758	4.53209	3.14935	3.84537	4.63981				625	1.55274	0.932661	1.91509	0.791871	0.384908	5.81825	0.488159	8.60166	5.82602	7.50477	2.77208	8.67676	6.87793			0.35
300	4.26295	2.881	7.92175	10.6965	10.3554	11.6948	10.6546	9.89213	13.3598	13.356	11.3025	14.5939	12.2513			300	10.9281	10.8529	5.9302	4.5594	3.47513	4.12006	4.11648	4.32485	3.97391	4.01072	2.57855	3.99035	4.163				300	1.90645	1.21109	2.08123	0.995488	0.650827	6.23899	0.717813	10.2987	6.12776	7.91603	3.25069	9.29371	7.31764			0.3
150	5.70375	5.04132	8.05912	12.0187	11.0383	11.8701	11.5562	10.8466	14.704	16.8233	12.3163	16.0123	12.7552			150	10.2367	10.4055	5.60607	3.94079	3.30306	4.06733	3.93176	4.02042	3.71467	3.86683	2.89242	4.53053	3.81533				150	2.95512	1.40012	2.1524	1.32531	1.14929	6.47597	0.938409	12.4487	6.58363	8.25973	4.53012	10.4125	7.7316			0.3







[truncated: 44 more columns]

## Sheet: Figure 6
6a																							6d
	Hyp.					Asp.+Clo.					Hyp. + NMC4					Hyp. + 7E3									Plt	Fg	VWF	P-sel	PS	E+αIIbβ3	Act. αIIbβ3
Plt	75.8976	63.9975	37.1707	39.0106	59.4971	69.9325	71.4946	39.2056	42.0855	63.7395	5.37575	8.99806	23.1941	7.77769	27.9932	22.2028	10.6118	17.5454	6.42597	26.923			Healthy young	Low	0	0	1	2	0	0	0
Fg	32.8949	38.0062	22.6115	41.6348	27.9554	30.7208	29.0314	23.9439	30.9951	25.7691	39.3165	41.8072	17.8544	34.3703	41.7754	16.7642	13.9869	8.60211	22.8632	23.2568				Normal	30	31	29	28	29	30	30
VWF	67.2612	33.7025	37.4696	56.758	37.2062	50.0349	42.929	38.9049	39.8117	30.4757	24.3668	0	19.2602	26.4654	15.7684	25.8764	18.1642	24.0702	10.7632	24.2399				High	3	2	3	3	4	3	3
P-sel	35.0518	35.0059	25.1768	36.7809	39.3032	27.673	38.5819	36.6484	38.8026	30.5804	22.8022	26.0842	20.4169	26.3474	24.254	33.8764	41.2199	24.582	39.7423	50.6057
PS	15.624	20.3472	15.1359	6.69821	12.0349	11.7856	27.5384	15.6359	7.32922	8.21949	3.48443	15.7519	14.1287	8.49751	3.83441	14.8733	8.96002	17.4492	9.9605	10.9486			Healthy older	Low	0	0	0	1	0	0	0
Ext. αIIbβ3	143.258	81.7423	128.679	137.801	77.1034	121.906	82.2896	139.9	154.604	73.9989	71.3173	34.1884	99.0703	98.1045	27.2274	130.401	82.4379	108.224	130.272	48.2948				Normal	4	11	13	9	11	2	8
Act. αIIbβ3	19.6273	5.30052	13.278	12.3627	6.63862	18.3531	4.89432	20.7626	0	2.59523	0	0	5.80494	0	0	19.0458	6.33161	14.8058	5.90858	13.3104				High	10	3	1	4	3	12	6
																							HTN young	Low	0	0	0	1	0	0	0
																								Normal	1	7	6	7	7	2	4
																								High	7	1	2	0	1	6	4
																							HTN older	Low	0	0	0	0	0	0	0
																								Normal	2	10	10	10	9	1	6
																								High	10	2	2	2	3	11	6
																							HTN +NMC4	Low	0	0	2	0	0	0	0
																								Normal	5	5	3	5	5	4	5
																								High	0	0	0	0	0	1	0
																							HTN +7E3	Low	0	0	0	0	0	0	0
																								Normal	5	5	5	5	5	1	3
																								High	0	0	0	0	0	4	2

## Sheet: Supp. Fig. 3
Supp. Fig. 3a								Supp. Fig. 3b						Supp. Fig. 3c					Supp. Fig. 3d
VWF heparin	Collagen heparin	Collagen heparin +RU5		VWF citrate	VWF EDTA			DiOC6(3)	Set 1	Set 2	SZ22-FITC			Set 1	Set 2	SZ22-FITC			Set 1	Set 2
40.686	6.4333	8.0903		17.9831	0			1844.94	2534.36	6870.36	2637.78			0.385773	0.392295	0.118214			0.385773	0.392295
34.2264	40.892	0.556608		21.1499	0.974759			5806.52	3692.43	4021.86	4586.75			0.383845	0.415927	0.442455			0.383845	0.415927
34.7598	95.6369	1.97327		16.2926	0			1290.53	3241.6	4814	1136.87			0.777996	0.780159	0.342246			0.777996	0.780159
142.169	14.8164	0.700802		20.1264	8.98807			1844.94	6254.81	1293.07	2318.75			0.625201	0.674537	0.13675			0.625201	0.674537
208.264	35.022	0.518722		20.7107	35.1656			3324.8	1815.23	9190.44				0.182274	0.141168				0.182274	0.141168
175.726	216.465	46.2535		49.1039	16.1146			1290.53	6074.81	7174.31				0.402984	0.428609				0.402984	0.428609
118.196	158.816	32.1217		101.928	5.98091			923.745	1714.19	6046.8				0.539644	0.528028				0.539644	0.528028
64.8252	160.783	3.04214		62.3384	2.8884			4124.59	2112.39	3208.49				0.1952	0.219723				0.1952	0.219723
81.1475	195.257			45.3176	18.4004			6192.83	6280.28	2457.09				0.250644	0.288076				0.250644	0.288076
	122.738				0			1908.62	2348.42	5396.44				0.140375	0.169023				0.140375	0.169023
	53.1404							1119.87	2755.1	1865				0.453536	0.392359				0.453536	0.392359
								1581.74	1711.65	2719.45				0.48015	0.425333				0.48015	0.425333
								2913.02	1594.48	1737.12				0.195217	0.139065				0.195217	0.139065
								3582.06	3296.79	5775.11				0.334844	0.308545				0.334844	0.308545
								1581.74	2464.74	5449.93				0.307749	0.3307				0.307749	0.3307
								2975.85	1434.01	4006.57				0.234486	0.246034				0.234486	0.246034
								1781.27	5658.79	4275.72				0.147418	0.117204				0.147418	0.117204
								10569.6	1848.34	2761.05				0.271167	0.267387				0.271167	0.267387
								2450.59	1827.96	4167.89				0.349136	0.293223				0.349136	0.293223
								3582.06	2507.19	2209.18				0.281357	0.271176				0.281357	0.271176
								1781.27	2844.15	6698				0.068707	0.091921				0.068707	0.091921
								2975.85	2153.99	3199.15				0.410396	0.363722				0.410396	0.363722
								1781.27	1284.58	3120.19				0.22771	0.222074				0.22771	0.222074
								1086.76	3074.34	950.065				0.253363	0.298628				0.253363	0.298628
								1235.34	2339.93	3856.3				0.202067	0.17933				0.202067	0.17933
								4507.66	3694.98	4018.46				0.179232	0.213036				0.179232	0.213036
								10569.6	4402.22	2605.68				0.175483	0.158239				0.175483	0.158239
								5798.88	807.428	2346.72				0.243174	0.200559				0.243174	0.200559
								1843.24	2070.79	2205.78				0.214702	0.202191				0.214702	0.202191
								4507.66	1724.38	4226.47				0.275863	0.307323				0.275863	0.307323
								10569.6	2794.16	4319.02
								2345.02	2277.1	2405.3
								2608.22	5184.18	2432.47
									9693.38	1568.16

## Sheet: Supp. Fig. 4
Supp. Fig. 4b				Supp. Fig. 4c
Plt	P-sel	PS		P-sel	PS
567.42	149.1	185.79		27.9395	34.8148
334.23	217.545	63.71		40.7653	11.9385
544.57	226.84	126.72		42.5071	23.7458

## Sheet: Supp. Fig. 5
Supp. Fig. 5a													Supp. Fig. 5b							Supp. Fig. 5c							Supp. Fig. 5d						Supp. Fig. 5e
	AK2												SZ22	Hypertensive young	Hypertensive older	Healthy older	Healthy young			SZ22	Hypertensive young	Hypertensive older	Healthy older	Healthy young			Healthy young	Healthy older	HTN young	HTN older			Healthy young	Healthy older	HTN young	HTN older
-	100	100	83.217	93.562	90.072	90.606	90.173	114.734	72.17	79.556			0.556792	6515.46						0.556792	79.962						50.41	51.6	46.43	45			476	208	171	195
+	83.185	92.2755	84.674	75.948	106.002	71.724	70.484	128.893	69.619	79.12			0.519895	10012.6						0.519895	51.924						48.71	42.72	47.5	42.72			528	309	234	216
													0.69887	7373.83						0.69887	94.777						43.88	39.21	43.82	48.84			391	410	343	385
	NMC4												0.518919	5112.43						0.518919	70.08						42.85	45.65	42.76	40.9			468	415	226	248
-	100	100	83.217	57.139	93.562	78.313	75.693	90.173	62.777	102.877			0.302624	4371.66						0.302624	69.224									44.25			268	363		162
+	96.08	85.833	74.08	68.154	90.072	65.39	67.264	81.605	50.124	104.158			0.328108	3768.85						0.328108	87.058												499	336
													0.478735	5470.94						0.478735	85.457												528
	152B6												0.666502	5968.69						0.666502	111.666												560
-	55.395	104.561	73.683	66.422	56.26	86.73	64.117	72.318	64.712	64.62			0.673361	6962.91						0.673361	96.707												225
+	72.222	79.372	98.564	71.008	58.642	83.124	45.187	81.832	90.823	61.727			0.739752	9711.21						0.739752	76.175												363
													0.261834	3419.05						0.261834	76.581												441
	7E9												0.240049	3166.03						0.240049	75.82
-	55.395	104.561	80.809	78.313	111.455	64.117	97.235	102.877	57.536	64.62			0.328108	3768.85						0.328108	87.058
+	57.251	55.082	119.247	79.33	56.3	46.971	108.045	82.026	65.081	61.225			0.346426	4515.99						0.346426	76.711
													0.261834	3419.05						0.261834	76.581
	LJ-134B29												0.588507	8271.03						0.588507	71.153
-	78.533	57.924	88.102	111.455	79.008	98.25	57.536	57.536	86.106	98.682			0.498532	7360.25						0.498532	67.733
+	86.966	66.741	78.146	86.528	57.937	53	53.468	83.858	53	74.415			0.576177	6617.63						0.576177	87.067
	10E5												0.521269		8982.74					0.931349		81.158
-	88.102	78.313	75.693	111.461	111.455	72.318	97.235	80.388	65.323	64.62			0.931349		9314.93					0.729728		83.3075
+	74.86	81.681	54.271	96.536	125.74	77.177	78.265	69.438	102.877	74.516			0.654048		7653.54					0.846371		89.598
													0.729728		8759.45					0.737276		86.268
	LJ-155B39												0.458976		8458.04					0.764987		102.144
-	106.176	54.274	97.235	80.82	76.12	64.712	86.106	98.25	47.462	102.877			0.846371		9446.32					0.903322		82.128
+	50.723	59.745	91.205	129.736	54.692	66.476	66.646	53.608	80.388	106.648			0.84868		9837.72					0.90369		113.57
													0.737276		8546.34					0.521269		58.03
	LJ-P5												1.38152		14549.1					0.654048		85.457
-	109.134	103.097	90.173	79.469	72.318	71.557	132.354	118.309	118.309	56.666			0.903322		9693.28					0.458976		54.265
+	89.817	83.523	54.003	75.347	79.512	57.71	112.867	114.734	98.051	64.542			0.944865		9222.55					0.84868		86.268
													0.652506		6851.68					1.38152		80.817
	PS-CNP												0.764987		7489.3					0.544865		87.563
-	71.122	81.453	100.016	100.016	73.144	45.12	72.298	59.281	90.768	78.723			0.365365		3508.2					0.652506		95.233
+	55.376	72.99	100.016	91.639	66.359	46.376	52.3	50.939	75.006	75.126			0.90369		7957.11					0.365365		104.146
													0.843461		8687.66					0.924847		71.847
	7E3												0.924847		9129.53					0.843461		95.551
-	81.453	100.016	100.016	73.144	45.12	72.298	59.281	90.768	69.743	81.863			0.711985		7696.68					0.711985		81.269
+	60.536	73.41	93.504	82.793	69.047	71.707	54.082	63.304	77.765	71.874			0.51893		5177.39					0.51893		100.23
													0.614499		6954.41					0.614499		88.361
													0.70286		7954.41					0.70286		88.361
													0.550354		5464.36					0.550354		100.717
													0.729596		8711.9					0.729596		83.747
													1.10289		11457.9					1.10289		54.022
													0.390105		5174.84					0.390105		75.385
													0.71867		12277					0.71867		58.538
													0.45652			3571.02				0.45652			127.84
													0.93187			13741.6				0.93187			67.814
													0.237088			3119.34				0.237088			76.006
													0.199011			2196.44				0.199011			90.606
													0.586526			7788.16				0.586526			75.31
													0.869416			13059.8				0.869416			66.572
													0.599272			7612.41				0.599272			78.723
													0.393486			4184.12				0.393486			77.914
													0.272073			3671.21				0.272073			74.11
													0.38973			5780.2				0.38973			67.425
													0.599272			7612.41				0.599272			78.723
													0.441014			9456.5				0.341014			46.636
													0.35817			4705.33				0.35817			76.12
													0.428222			6617.34				0.428222			64.712
													0.592275			12002.7				0.592275			49.345
													0.69931			7861.17				0.157112			111.207
													0.157112			1412.79				0.69931			88.9575
													0.134592			2333.14				0.134592			57.687
													0.895203			9938.75				0.895203			90.072
													0.453767			7256.66				0.453767			62.531
													0.635585			8896.14				0.635585			71.445
													1.09003			15589.9				1.09003			69.919
													0.355495			4962.58				0.355495			71.635
													0.437			5410.02				0.437			80.776
													0.64702			11219.9				0.64702			57.667
													0.633935			10431.2				0.633935			60.773
													0.460908			7013.84				0.460908			65.714
													0.988019			15151.8				0.988019			65.208
													0.292295				2534.36			0.292295				115.333
													0.415927				3692.43			0.415927				112.643
													0.380159				3241.6			0.380159				117.275
													0.674537				6254.81			0.674537				107.843
													0.141168				1815.23			0.141168				77.769
													0.428609				6074.81			0.428609				70.555
													0.092347				1714.19			0.092347				53.872
													0.17953				2112.39			0.17953				84.989
													0.628028				6280.28			0.628028				100
													0.219723				2348.42			0.219723				93.562
													0.288076				2755.1			0.288076				104.561
													0.169023				1711.65			0.169023				98.749
													0.092359				1594.48			0.092359				57.924
													0.325333				3296.79			0.325333				98.682
													0.139065				2464.74			0.139065				56.422
													0.108545				1434.01			0.108545				75.693
													0.6307				5658.79			0.6307				111.455
													0.146034				1848.34			0.146034				79.008
													0.117204				1827.96			0.117204				94.117
													0.267387				2507.19			0.267387				106.648
													0.293223				2844.15			0.293223				103.097
													0.171176				2153.99			0.171176				79.469
													0.091921				1284.58			0.091921				71.557
													0.363722				3074.34			0.363722				88.309
													0.122074				2339.93			0.122074				82.17
													0.298628				3694.98			0.298628				80.82
													0.458527				4402.22			0.458527				104.158
													0.07933				807.428			0.07933				98.25
													0.213036				2070.79			0.213036				102.877
													0.118239				1724.38			0.118239				98.569
													0.180559				2794.16			0.180559				94.62
													0.185477				2277.12			0.185477				81.453
													0.307323				5184.18			0.307323				59.281
													0.436384				6870.36			0.436384				63.517
													0.385773				4021.86			0.385773				95.919
													0.383845				4814			0.383845				79.735
													0.109331				1293.07			0.109331				84.551
													0.506193				7190.44			0.506193				70.398
													0.777996				7174.31			0.777996				108.442
													0.525201				6046.8			0.525201				86.856
													0.182274				3208.49			0.182274				56.81
													0.102984				2457.09			0.102984				71.913
													0.539644				5396.44			0.539644				100
													0.1552				1865.01			0.1552				83.217
													0.150644				2719.45			0.150644				55.395
													0.140375				1737.12			0.140375				80.809
													0.453536				5775.11			0.453536				78.533
													0.48015				5449.93			0.48015				88.102
													0.295217				4006.57			0.295217				73.683
													0.334844				4275.72			0.334844				78.313
													0.307749				2761.05			0.307749				111.461
													0.234486				4167.89			0.234486				96.26
													0.147418				2209.18			0.147418				86.73
													0.711167				6698			0.711167				106.176
													0.349136				3199.15			0.349136				79.134
													0.281357				3120.19			0.281357				90.173
													0.068707				950.065			0.068707				72.318
													0.510396				3856.3			0.510396				102.354
													0.22771				4018.46			0.22771				96.666
													0.253363				2605.68			0.253363				97.235
													0.202067				2346.72			0.202067				86.106
													0.779232				9693.38			0.779232				70.388
													0.175483				2205.78			0.175483				79.556
													0.243174				4226.47			0.243174				87.536
													0.307177				4319.02			0.307177				71.122
													0.240569				2405.3			0.240569				100.016

## Sheet: Supp. Fig. 6
Supp. Fig. 6a							Supp. Fig. 6b							Supp. Fig. 6c							Supp. Fig. 6d							Supp. Fig. 6e							Supp. Fig. 6f
SZ22	Hypertensive	Healthy older	Healthy	Hypertensive older			SZ22	Hypertensive	Healthy older	Healthy	Hypertensive older			SZ22	Hypertensive	Healthy older	Healthy	Hypertensive older			SZ22	Hypertensive	Healthy older	Healthy	Hypertensive older			SZ22	Hypertensive	Healthy older	Healthy	Hypertensive older			E+ αIIbβ3	Hypertensive	Healthy older	Healthy	Hypertensive older
0.556792	18.1208						0.556792	49.264						0.556792	31.6215						0.551404	0.424487						0.551404	19.307						87.6928	19.307
0.666502	23.2588						0.666502	32.7465						0.666502	15.115						0.519895	0						0.519895	11.3551						71.2875	11.3551
0.673361	35.9811						0.673361	115.604						0.673361	51.2201						0.69887	12.1323						0.69887	15.1272						92.0761	15.1272
0.739752	29.1707						0.739752	34.9459						0.739752	22.1236						0.739752	14.7174						0.739752	23.5617						122.497	23.5617
0.776991	47.772						0.776991	42.4911						0.776991	26.3263						0.311985	24.7965						0.311985	16.5854						106.239	16.5854
0.302624	29.0585						0.302624	52.3148						0.302624	45.7344						0.302624	28.9041						0.302624	3.47122						79.1111	3.47122
0.328108	27.9554						0.328108	25.2399						0.328108	39.3032						0.261834	12.0349						0.261834	6.63862						77.1034	6.63862
0.678735	33.8149						0.678735	39.7819						0.678735	27.5281						0.588507	9.41689						0.588507	10.9449						85.9978	10.9449
0.498532	59.3627						0.498532	42.4585						0.498532	43.9364						0.240049	15.624						0.240049	5.32015						95.0618	5.32015
0.521269				115.657			0.521269				61.1919			0.521269				66.5312			0.521269				14.3097			0.521269				29.8485			84.7105				8.2948
0.654048				162.932			0.654048				53.8346			0.654048				69.919			0.729728				23.4737			0.729728				46.6409			108.017				27.0664
0.458976				32.8949			0.458976				81.849			0.458976				21.5292			0.846371				3.54984			0.846371				10.9281			106.648				7.88813
0.84868				23.6056			0.84868				67.2612			0.84868				46.1833			0.84868				7.96645			0.84868				28.5778			205.54				44.0286
1.38152				32.8085			1.38152				45.6801			1.38152				36.4641			0.84242				11.641			0.84242				27.0664			76.676				11.4301
0.544865				37.06			0.544865				57.4481			0.544865				27.371			0.764987				25.6583			0.764987				8.2948			81.7423				5.30052
0.652506				31.1779			0.652506				43.4739			0.652506				29.8021			0.90369				36.8182			0.90369				7.88813			188.817				30.7692
0.90369				19.6782			0.90369				46.2989			0.90369				50.1889			0.543461				30.5052			0.543461				44.0286			119.899				10.6644
0.543461				34.9999			0.543461				37.0898			0.543461				36.7228			0.51893				32.3739			0.51893				11.4301			90.7568				5.38668
0.550354				38.0062			0.550354				33.7025			0.550354				35.0059			0.729596				20.3472			0.729596				5.30052			163.202				29.8485
0.396197				22.6115			0.396197				37.4696			0.396197				25.1768			1.2772				43.8045			1.2772				30.7692			248.708				46.6409
0.40289				41.6348			0.40289				56.758			0.40289				36.7809			0.997501				37.6155			0.997501				10.6644			143.969				10.9281
0.614499				52.8238			0.614499				59.6862			0.614499				77.2499			0.70286				8.55867			0.70286				5.38668			130.708				28.5778
0.69931		88.9351					0.69931		28.7231					0.69931		17.3777					0.45652		0					0.45652		11.4708					111.062		11.4708
0.592276		25.3537					0.592276		30.7205					0.592276		64.501					0.93187		25.7622					0.93187		36.8768					140.575		36.8768
0.157112		30.0192					0.157112		33.9905					0.157112		64.6832					0.237088		2.97683					0.237088		11.2254					57.5132		11.2254
0.134592		34.7071					0.134592		66.7789					0.134592		35.7322					0.199011		1.96647					0.199011		17.8127					81.1087		17.8127
0.895203		44.9913					0.895203		47.1071					0.895203		62.8346					0.453767		12.8964					0.453767		12.7385					85.7422		12.7385
0.586526		37.9148					0.586526		42.8155					0.586526		32.1775					0.995396		51.497					0.995396		24.3976					66.5433		0
0.179085		12.0334					0.179085		56.2379					0.179085		46.1586					0.441014		28.2959					0.441014		0					142.431		44.7623
0.869416		83.837					0.869416		35.2					0.869416		24.241					1.18967		17.0475					1.18967		44.7623					67.329		4.28641
0.599272		39.1291					0.599272		33.8918					0.599272		28.3334					0.38973		0					0.38973		4.28641					30.2672		0
0.793486		64.5545					0.793486		56.3671					0.793486		80.0065					0.428222		0					0.428222		0					132.411		24.3976
0.855829		34.2752					0.855829		29.4144					0.855829		42.97					0.855829		24.8717					0.855829		14.6618					86.8649		14.6618
0.406929		45.6312					0.406929		23.7954					0.406929		36.0938					0.406929		28.4713					0.406929		9.2379					88.6446		9.2379
0.755219		43.746					0.755219		21.7174					0.755219		33.4975					0.755219		18.6321					0.755219		13.0258					91.2888		13.0258
0.988019		30.6092					0.988019		27.2693					0.988019		50.9078					0.988019		15.666					0.988019		67.81					164.852		67.81
0.436384			27.3737				0.436384			34.9729				0.436384			43.7236				0.292295			11.985				0.292295			6.59929				43.0236			6.59929
0.385773			24.4436				0.385773			31.2374				0.385773			23.1073				0.415927			4.34922				0.415927			4.89343				52.2983			4.89343
0.383845			16.2759				0.383845			14.8421				0.383845			12.9941				0.380159			0				0.380159			10.3573				82.9928			10.3573
0.109331			25.1991				0.109331			18.9034				0.109331			44.837				0.674537			0				0.674537			15.2646				88.7739			15.2646
0.506193			10.7208				0.506193			25.8139				0.506193			35.277				0.141168			22.8711				0.141168			1.28283				67.317			1.28283
0.777996			7.25946				0.777996			33.3842				0.777996			18.1393				0.428609			20.7739				0.428609			7.49388				86.6157			7.49388
0.525201			31.0669				0.525201			49.044				0.525201			20.5388				0.092347			4.78668				0.092347			0				27.4707			0
0.182274			12.4895				0.182274			43.3264				0.182274			38.6901				0.17953			15.8447				0.17953			3.96915				63.7134			3.96915
0.102984			7.43577				0.102984			28.2868				0.102984			23.5309				0.628028			6.0757				0.628028			7.43994				73.6556			7.43994
0.539644			28.8093				0.539644			67.2188				0.539644			41.4984				0.219723			26.4847				0.219723			13.9852				42.2667			13.9852
0.1552			14.3768				0.1552			21.5458				0.1552			31.3014				0.288076			12.8263				0.288076			7.38847				80.705			7.38847
0.150644			40.8501				0.150644			58.2503				0.150644			56.6529				0.169023			7.77046				0.169023			11.9539				46.4443			11.9539
0.140375			22.1898				0.140375			20.0924				0.140375			29.573				0.092359			10.598				0.092359			10.5377				47.2735			10.5377
0.453536			11.3306				0.453536			39.1432				0.453536			34.5755				0.325333			6.72167				0.325333			9.98389				80.4115			9.98389
0.48015			30.3938				0.48015			49.1853				0.48015			49.4276				0.139065			14.5478				0.139065			12.0798				67.8628			12.0798
0.295217			29.6565				0.295217			52.0759				0.295217			40.608				0.108545			4.65693				0.108545			6.33109				37.9274			6.33109
0.334844			28.8663				0.334844			76.7701				0.334844			42.8894				0.6307			27.6072				0.6307			1.11685				70.5859			1.11685
0.307749			53.3428				0.307749			55.84				0.307749			39.1917				0.146034			42.8564				0.146034			0.139529				62.9582			0.139529
0.234486			30.3853				0.234486			71.5649				0.234486			77.18				0.117204			24.1267				0.117204			17.1487				57.6493			17.1487
0.147418			42.6618				0.147418			58.6698				0.147418			53.9173				0.267387			11.6199				0.267387			18.408				54.4835			18.408
0.711167			38.7019				0.711167			54.6105				0.711167			41.7294				0.293223			25.4261				0.293223			5.9248				47.7846			5.9248
0.349136			22.0836				0.349136			48.4355				0.349136			33.014				0.171176			17.9243				0.171176			11.1554				54.1622			11.1554
0.281357			19.4671				0.281357			36.8809				0.281357			36.6798				0.091921			20.3004				0.091921			0				36.1833			0
0.068707			17.8757				0.068707			48.2396				0.068707			43.5174				0.363722			59.0816				0.363722			0				35.7049			0
0.510396			12.503				0.510396			38.5346				0.510396			28.2913				0.122074			26.345				0.122074			5.86305				71.0767			5.86305
0.22771			44.8007				0.22771			91.9177				0.22771			70.0732				0.298628			8.16625				0.298628			11.1449				41.1163			11.1449
0.253363			24.68				0.253363			43.4417				0.253363			37.4773				0.458527			39.2122				0.458527			1.03489				69.3767			1.03489
0.202067			11.777				0.202067			38.5127				0.202067			35.1568				0.07933			18.0235				0.07933			0				38.3192			0
0.779232			26.6849				0.779232			67.1363				0.779232			70.6438				0.213036			21.9487				0.213036			0				50.3105			0
0.175483			28.2256				0.175483			34.7947				0.175483			28.1068				0.118239			16.2952				0.118239			0				68.5756			0
0.243174			45.4072				0.243174			39.0926				0.243174			45.1666				0.180559			37.7523				0.180559			6.9818				34.6014			6.9818
0.307177			42.6686				0.307177			49.3065				0.307177			53.8048				0.185477			15.3893				0.185477			0				55.8029			0
0.240569			18.7117				0.240569			33.5575				0.240569			29.7224				0.307323			14.2575				0.307323			3.03121				48.6302			3.03121

[truncated: 4 more sheets: Supp. Fig. 7, Supp. Fig. 8, Supp. Fig. 9, Supp. Fig. 10]
